# Supplementary material for: Synergistic Anti-Inflammatory Activity of Ginger and Turmeric Extracts in Inhibiting Lipopolysaccharide and Interferon-γ-Induced Proinflammatory Mediators
Source: Molecules. 2022 Jun 16;27(12):3877. doi: 10.3390/molecules27123877 (PMC9229778; doi:10.3390/molecules27123877)
Supplement: Supplementary file 1 [file molecules-27-03877-s001.zip]

Archive with 1 entries (1 files):
- molecules-1761990-supplementary.pdf
